# Supplementary material for: Endophytic Fungi as a Promising Source of Bioactive Compounds for Wound Healing: A Systematic Review
Source: Microorganisms. 2026 Apr 18;14(4):918. doi: 10.3390/microorganisms14040918 (PMC13118587; doi:10.3390/microorganisms14040918)
Supplement: Supplementary file 1 [file microorganisms-14-00918-s001.zip]

Archive with 1 entries (1 files):
- microorganisms-4246083-supplementary.pdf
